# Supplementary material for: I8Sb10Ge36
Source: Acta Crystallogr Sect E Struct Rep Online. 2010 May 19;66(Pt 6):i47. doi: 10.1107/S1600536810017496 (PMC2979373; doi:10.1107/S1600536810017496)
Supplement: Supplementary file 1 [file e-66-00i47-sup1.cif]

##############################################################################
###                                                                        ###
###        Electronic paper (Acta Crystallographica Section E)             ###
###                                                                        ###
##############################################################################
#                                                                            #
# This CIF contains the data in a paper accepted for publication in Acta     #
# Crystallographica Section E. It conforms to the requirements of Notes      #
# for Authors for Section E, and has been peer reviewed under the auspices   #
# of the IUCr Commission on Journals.                                        #
#                                                                            #
# Full details of the Crystallographic Information File format               #
# are given in the paper "The Crystallographic Information File (CIF):       #
# a New Standard Archive File for Crystallography" by S. R. Hall, F. H.      #
# Allen and I. D. Brown [Acta Cryst. (1991), A47, 655-685].                  #
#                                                                            #
# The current version of the core CIF dictionary is obtainable from          #
# ftp://ftp.iucr.org/pub/cif_core.dic. The current version number is 2.4.    #
#                                                                            #
# Software is freely available for graphical display of the structure(s) in  #
# this CIF.  For information consult the CIF home page http://www.iucr.org/  #
# cif/home.html                                                              #
#                                                                            #
# This file may be used for bona fide research purposes within the           #
# scientific community so long as proper attribution is given to the journal # 
# article from which it was obtained.                                        #
#                                                                            #
##############################################################################
                                             
data_global
_audit_creation_method     'Jana2000 Version : 25/06/2004'
_journal_date_recd_electronic     2010-05-04
_journal_date_accepted     2010-05-12
_journal_name_full     'Acta Crystallographica, Section E'
_journal_year     2010
_journal_volume     66
_journal_issue      6
_journal_page_first     i47
_journal_page_last     i47
_journal_paper_category     QI
_journal_coeditor_code     BR2144
_publ_contact_author_name     'Dr Mohammed Kars'
_publ_contact_author_address
;
Universit\'e Houari-Boumedienne
Facult\'e de Chimie
Laboratoire Sciences des Mat\'eriaux
BP 32
El-Alia Bab-Ezzouar
Algeria
;
_publ_contact_author_email     mkarsdz@yahoo.fr
_publ_contact_author_fax     '00 213 21 24 73 11'
_publ_contact_author_phone     '00 213 21 24 79 50'
_publ_section_title
;
I~8~Sb~10~Ge~36~
;
loop_
    _publ_author_name
    _publ_author_address
    'Kars, Mohammed'
;
Universit\'e Houari-Boumedienne
Facult\'e de Chimie
Laboratoire Sciences des Mat\'eriaux
BP 32
El-Alia Bab-Ezzouar
Alg\'erie
;
    'Roisnel, Thierry'
;
Centre de Diffractom\'etrie X
Sciences Chimiques de Rennes
UMR 6226 CNRS Universit\'e de Rennes 1
Campus de Beaulieu
Avenue du G\'en\'eral Leclerc
Rennes
France
;
    'Dorcet, Vincent'
;
Centre de Diffractom\'etrie X
Sciences Chimiques de Rennes
UMR 6226 CNRS Universit\'e de Rennes 1
Campus de Beaulieu
Avenue du G\'en\'eral Leclerc
Rennes
France
;
    'Rebbah, Allaoua'
;
Universit\'e Houari-Boumedienne
Facult\'e de Chimie
Laboratoire Sciences des Mat\'eriaux
BP 32
El-Alia Bab-Ezzouar
Alg\'erie
;
    'Otero-Di\'az, L. Carlos'
;
Departomento Inorg\'anica
Facultad C.C. Qu\'imicas
Universidad Complutense
28040 Madrid
Spain
;
data_I
_chemical_name_systematic
;
octaiodide decaantimonate hexatriacontagermanide
;
_chemical_name_common     'octaiodo decantimoniate hexacontagermanide'
_chemical_formula_moiety     ?
_chemical_formula_sum     'Ge36.227 I8 Sb9.773'
_chemical_formula_structural     '[Sb10 Ge36] I8'
_chemical_formula_analytical     ?
_chemical_formula_iupac     'I8 Sb10 Ge36'
_chemical_formula_weight     4834.8
_chemical_melting_point     ?
_symmetry_cell_setting     cubic
_symmetry_space_group_name_H-M     'P m -3 n'
_symmetry_space_group_name_Hall     '-P 4n 2 3'
loop_
    _symmetry_equiv_pos_site_id
    _symmetry_equiv_pos_as_xyz
    1 x,y,z
    2 1/2-y,1/2+x,1/2+z
    3 x,-y,-z
    4 z,x,y
    5 -x,-y,z
    6 1/2+y,1/2+x,1/2-z
    7 1/2-x,1/2+z,1/2+y
    8 1/2+y,1/2-x,1/2+z
    9 -x,y,-z
    10 -z,-x,y
    11 1/2-y,1/2-x,1/2-z
    12 1/2+x,1/2-z,1/2+y
    13 z,-x,-y
    14 1/2+x,1/2+z,1/2-y
    15 -z,x,-y
    16 1/2-x,1/2-z,1/2-y
    17 1/2+z,1/2-y,1/2+x
    18 y,z,x
    19 1/2-z,1/2+y,1/2+x
    20 -y,-z,x
    21 1/2+z,1/2+y,1/2-x
    22 -y,z,-x
    23 1/2-z,1/2-y,1/2-x
    24 y,-z,-x
    25 -x,-y,-z
    26 1/2+y,1/2-x,1/2-z
    27 -x,y,z
    28 -z,-x,-y
    29 x,y,-z
    30 1/2-y,1/2-x,1/2+z
    31 1/2+x,1/2-z,1/2-y
    32 1/2-y,1/2+x,1/2-z
    33 x,-y,z
    34 z,x,-y
    35 1/2+y,1/2+x,1/2+z
    36 1/2-x,1/2+z,1/2-y
    37 -z,x,y
    38 1/2-x,1/2-z,1/2+y
    39 z,-x,y
    40 1/2+x,1/2+z,1/2+y
    41 1/2-z,1/2+y,1/2-x
    42 -y,-z,-x
    43 1/2+z,1/2-y,1/2-x
    44 y,z,-x
    45 1/2-z,1/2-y,1/2+x
    46 y,-z,x
    47 1/2+z,1/2+y,1/2+x
    48 -y,z,x
_cell_length_a     10.8907(2)
_cell_length_b     10.8907(2)
_cell_length_c     10.8907(2)
_cell_angle_alpha     90
_cell_angle_beta     90
_cell_angle_gamma     90
_cell_volume     1291.72(3)
_cell_formula_units_Z     1
_cell_measurement_reflns_used     6120
_cell_measurement_theta_min     2.64
_cell_measurement_theta_max     45.27
_cell_measurement_temperature     150(2)
_cell_special_details
;
;
_exptl_crystal_description     Cubic
_exptl_crystal_colour     black
_exptl_crystal_size_max     0.10
_exptl_crystal_size_mid     0.08
_exptl_crystal_size_min     0.07
_exptl_crystal_size_rad     ?
_exptl_crystal_density_diffrn     6.21328
_exptl_crystal_density_meas     ?
_exptl_crystal_density_method     ?
_exptl_crystal_F_000     2082
_exptl_absorpt_coefficient_mu     30.494
_exptl_absorpt_correction_type     multi-scan
_exptl_absorpt_process_details     '(SADABS; Sheldrick, 2002)'
_exptl_absorpt_correction_T_min     0.082
_exptl_absorpt_correction_T_max     0.116
_exptl_special_details
;
;
_diffrn_ambient_temperature     150(2)
_diffrn_radiation_type     'Mo K\a'
_diffrn_radiation_wavelength     0.71073
_diffrn_radiation_source     'fine-focus sealed tube'
_diffrn_radiation_monochromator     'graphite'
_diffrn_measurement_device_type     'Bruker APEXII'
_diffrn_measurement_method     'CCD rotation images, thin slices'
_diffrn_reflns_number     27124
_diffrn_reflns_av_R_equivalents     0.0414
_diffrn_reflns_av_sigmaI/netI     0.0132
_diffrn_reflns_theta_min     2.64
_diffrn_reflns_theta_max     45.26
_diffrn_reflns_theta_full     45.26
_diffrn_measured_fraction_theta_max     0.998
_diffrn_measured_fraction_theta_full     0.998
_diffrn_reflns_limit_h_min     -21
_diffrn_reflns_limit_h_max     18
_diffrn_reflns_limit_k_min     -21
_diffrn_reflns_limit_k_max     21
_diffrn_reflns_limit_l_min     -20
_diffrn_reflns_limit_l_max     20
_diffrn_reflns_reduction_process     ?
_diffrn_standards_number     ?
_diffrn_standards_interval_count     ?
_diffrn_standards_interval_time     ?
_diffrn_standards_decay_%     ?
_refine_special_details
;
Refinement of <i>F</i>^2^ against ALL reflections. The weighted <i>R</i>-factor
wR and goodness of fit <i>S</i> are based on <i>F</i>^2^, conventional
<i>R</i>-factors are based on <i>F</i>, with <i>F</i> set to zero for negative
<i>F</i>^2^. The threshold expression of <i>F</i>^2^ > n*\s(<i>F</i>^2^) is
used only for calculating <i>R</i>-factors etc. and is not relevant to the
choice of reflections for refinement. The program used for refinement,
Jana2000, uses the weighting scheme based on the experimental expectations,
see _refine_ls_weighting_details, that does not force <i>S</i> to be one.
Therefore the values of <i>S</i> are usually larger then the ones from the
SHELX program.
;
_reflns_number_total     1003
_reflns_number_gt     900
_reflns_threshold_expression     I>3\s(I)
_refine_ls_structure_factor_coef     F
_refine_ls_R_factor_all     0.0418
_refine_ls_R_factor_gt     0.0371
_refine_ls_wR_factor_gt     0.0888
_refine_ls_wR_factor_ref     0.0914
_refine_ls_goodness_of_fit_ref     2.00
_refine_ls_restrained_S_all     ?
_refine_ls_number_reflns     1003
_refine_ls_number_parameters     18
_refine_ls_number_restraints     3
_refine_ls_number_constraints     ?
_refine_ls_hydrogen_treatment     ?
_refine_ls_weighting_scheme     sigma
_refine_ls_weighting_details     'w = 1/[\s^2^(F)+0.001444F^2^]'
_refine_ls_shift/su_max     0.0004
_refine_ls_shift/su_mean     0.0001
_refine_diff_density_max     1.48
_refine_diff_density_min     -2.97
_refine_ls_extinction_method     none
_refine_ls_extinction_coef     ?
loop_
    _atom_type_symbol
    _atom_type_scat_dispersion_real
    _atom_type_scat_dispersion_imag
    _atom_type_scat_source
    I -0.474 1.812 'International Tables Vol C Tables  4.2.6.8 and 6.1.1.1'
    Ge 0.155 1.800 'International Tables Vol C Tables  4.2.6.8 and 6.1.1.1'
    Sb -0.587 1.546 'International Tables Vol C Tables  4.2.6.8 and 6.1.1.1'
_computing_data_collection     'SAINT (Bruker, 2002)'
_computing_cell_refinement     'SAINT (Bruker, 2002)'
_computing_data_reduction     'SAINT (Bruker, 2002)'
_computing_structure_solution     'SHELXS97 Sheldrick, (2008)'
_computing_structure_refinement
                                'JANA2000 (Pet\<r\'i\<cek <i>et al.</i>,  2000)'
_computing_molecular_graphics     'DIAMOND (Brandenburg & Putz, 2009)'
_computing_publication_material
                                'JANA2000 (Pet\<r\'i\<cek <i>et al.</i>,  2000)'
loop_
    _atom_site_type_symbol
    _atom_site_label
    _atom_site_fract_x
    _atom_site_fract_y
    _atom_site_fract_z
    _atom_site_U_iso_or_equiv
    _atom_site_adp_type
    _atom_site_calc_flag
    _atom_site_refinement_flags
    _atom_site_occupancy
    _atom_site_disorder_assembly
    _atom_site_disorder_group
    I I1 0 0 0 0.00492(8) Uani d . 1 . .
    I I2 0.25 0.5 0 0.00789(9) Uani d . 1 . .
    Ge Ge1 0.11736(4) 0 0.30899(4) 0.00934(11) Uani d . 0.823(7) . .
    Ge Ge2 0.18365(2) 0.18365(2) 0.18365(2) 0.00749(8) Uani d . 0.699(8) . .
    Sb Sb3 0.25 0 0.5 0.00867(17) Uani d . 0.118(11) . .
    Sb Sb1 0.117356 0 0.308994 0.00934(11) Uani d . 0.177(7) . .
    Sb Sb2 0.18365 0.18365 0.18365 0.00749(8) Uani d . 0.301(8) . .
    Ge Ge3 0.25 0 0.5 0.00867(17) Uani d . 0.882(11) . .
loop_
    _atom_site_aniso_label
    _atom_site_aniso_U_11
    _atom_site_aniso_U_22
    _atom_site_aniso_U_33
    _atom_site_aniso_U_12
    _atom_site_aniso_U_13
    _atom_site_aniso_U_23
    _atom_site_aniso_type_symbol
    I1 0.00492(14) 0.00492(14) 0.00492(14) 0 0 0 I
    I2 0.00455(18) 0.00956(15) 0.00956(15) 0 0 0 I
    Ge1 0.00836(18) 0.00909(18) 0.01058(19) 0 -0.00110(11) 0 Ge
    Ge2 0.00749(14) 0.00749(14) 0.00749(14) 0.00030(7) 0.00030(7) 0.00030(7) Ge
    Sb3 0.0117(4) 0.0071(3) 0.0071(3) 0 0 0 Sb
    Sb1 0.00836(18) 0.00909(18) 0.01058(19) 0 -0.00110(11) 0 Sb
    Sb2 0.00749(14) 0.00749(14) 0.00749(14) 0.00030(7) 0.00030(7) 0.00030(7) Sb
    Ge3 0.0117(4) 0.0071(3) 0.0071(3) 0 0 0 Ge
loop_
    _geom_bond_atom_site_label_1
    _geom_bond_atom_site_label_2
    _geom_bond_site_symmetry_1
    _geom_bond_site_symmetry_2
    _geom_bond_distance
    _geom_bond_publ_flag
    I1 Ge1 . . 3.5997(4) ?
    I1 Ge1 . 25_555 3.5997(4) ?
    I1 Ge1 . 3_555 3.5997(4) ?
    I1 Ge1 . 27_555 3.5997(4) ?
    I1 Ge1 . 4_555 3.5997(4) ?
    I1 Ge1 . 28_555 3.5997(4) ?
    I1 Ge1 . 13_555 3.5997(4) ?
    I1 Ge1 . 37_555 3.5997(4) ?
    I1 Ge1 . 18_555 3.5997(4) ?
    I1 Ge1 . 42_555 3.5997(4) ?
    I1 Ge1 . 20_555 3.5997(4) ?
    I1 Ge1 . 44_555 3.5997(4) ?
    I1 Ge2 . . 3.4642(3) ?
    I1 Ge2 . 25_555 3.4642(3) ?
    I1 Ge2 . 3_555 3.4642(3) ?
    I1 Ge2 . 27_555 3.4642(3) ?
    I1 Ge2 . 5_555 3.4642(3) ?
    I1 Ge2 . 29_555 3.4642(3) ?
    I1 Ge2 . 9_555 3.4642(3) ?
    I1 Ge2 . 33_555 3.4642(3) ?
    I1 Sb1 . . 3.5997 ?
    I1 Sb1 . 25_555 3.5997 ?
    I1 Sb1 . 3_555 3.5997 ?
    I1 Sb1 . 27_555 3.5997 ?
    I1 Sb1 . 4_555 3.5997 ?
    I1 Sb1 . 28_555 3.5997 ?
    I1 Sb1 . 13_555 3.5997 ?
    I1 Sb1 . 37_555 3.5997 ?
    I1 Sb1 . 18_555 3.5997 ?
    I1 Sb1 . 42_555 3.5997 ?
    I1 Sb1 . 20_555 3.5997 ?
    I1 Sb1 . 44_555 3.5997 ?
    I1 Sb2 . . 3.4642 ?
    I1 Sb2 . 25_555 3.4642 ?
    I1 Sb2 . 3_555 3.4642 ?
    I1 Sb2 . 27_555 3.4642 ?
    I1 Sb2 . 5_555 3.4642 ?
    I1 Sb2 . 29_555 3.4642 ?
    I1 Sb2 . 9_555 3.4642 ?
    I1 Sb2 . 33_555 3.4642 ?
    I2 Ge1 . 2_554 3.6570(3) ?
    I2 Ge1 . 26_555 3.6570(3) ?
    I2 Ge1 . 6_555 3.6570(3) ?
    I2 Ge1 . 30_554 3.6570(3) ?
    I2 Ge1 . 18_555 3.6570(3) ?
    I2 Ge1 . 42_565 3.6570(3) ?
    I2 Ge1 . 20_565 3.6570(3) ?
    I2 Ge1 . 44_555 3.6570(3) ?
    I2 Sb3 . 2_554 3.8504 ?
    I2 Sb3 . 26_555 3.8504 ?
    I2 Sb3 . 17_454 3.8504 ?
    I2 Sb3 . 41_555 3.8504 ?
    I2 Sb1 . 2_554 3.657 ?
    I2 Sb1 . 26_555 3.657 ?
    I2 Sb1 . 6_555 3.657 ?
    I2 Sb1 . 30_554 3.657 ?
    I2 Sb1 . 18_555 3.657 ?
    I2 Sb1 . 42_565 3.657 ?
    I2 Sb1 . 20_565 3.657 ?
    I2 Sb1 . 44_555 3.657 ?
    I2 Ge3 . 2_554 3.8504 ?
    I2 Ge3 . 26_555 3.8504 ?
    I2 Ge3 . 17_454 3.8504 ?
    I2 Ge3 . 41_555 3.8504 ?
    Ge1 Ge1 . 27_555 2.5562(6) ?
    Ge1 Ge2 . . 2.5269(4) ?
    Ge1 Ge2 . 33_555 2.5269(4) ?
    Ge1 Sb3 . . 2.5326(4) ?
    Ge1 Sb1 . 27_555 2.5562(4) ?
    Ge1 Sb2 . . 2.5269(3) ?
    Ge1 Sb2 . 33_555 2.5269(3) ?
    Ge1 Ge3 . . 2.5326(4) ?
    Ge2 Ge2 . 11_555 2.5032(4) ?
    Ge2 Sb1 . . 2.5269(3) ?
    Ge2 Sb1 . 4_555 2.5269(3) ?
    Ge2 Sb1 . 18_555 2.5269(3) ?
    Ge2 Sb2 . 11_555 2.5032(3) ?
    Sb3 Sb1 . . 2.5326 ?
    Sb3 Sb1 . 3_556 2.5326 ?
    Sb3 Sb1 . 7_545 2.5326 ?
    Sb3 Sb1 . 38_555 2.5326 ?
    Sb1 Sb1 . 27_555 2.5562 ?
    Sb1 Sb2 . . 2.5269 ?
    Sb1 Sb2 . 33_555 2.5269 ?
    Sb1 Ge3 . . 2.5326 ?
    Sb2 Sb2 . 11_555 2.5032 ?
