# Supplementary material for: I8Sb10Ge36
Source: Acta Crystallogr Sect E Struct Rep Online. 2010 May 19;66(Pt 6):i47. doi: 10.1107/S1600536810017496 (PMC2979373; doi:10.1107/S1600536810017496)
Supplement: Supplementary file 2 [file e-66-00i47-Isup2.hkl]

data_I

loop_
 _refln_index_h                                              
 _refln_index_k                                              
 _refln_index_l                                              
 _refln_F_meas                                               
 _refln_F_calc                                               
 _refln_F_sigma                                              
 _refln_observed_status                                      
   0   1   1       20.51       24.32     0.28 o
   0   0   2        4.79        9.31     0.44 o
   0   1   2       14.87       13.96     0.19 o
   1   1   2       12.69       10.12     0.16 o
   0   2   2        6.45        1.25     0.19 o
   2   2   2      225.33      210.76     2.87 o
   0   1   3       29.47       28.33     0.35 o
   0   2   3      152.06      148.86     1.70 o
   1   2   3      182.82      177.80     1.93 o
   0   3   3      125.26      130.07     1.49 o
   2   3   3       26.76       27.70     0.29 o
   0   0   4      193.40      188.09     2.94 o
   0   1   4      113.49      113.04     1.25 o
   1   1   4       14.28       11.35     0.19 o
   0   2   4       63.84       64.81     0.71 o
   1   2   4       18.69       18.83     0.21 o
   2   2   4       26.96       28.94     0.31 o
   0   3   4       54.10       52.96     0.60 o
   1   3   4        4.47        1.98     0.11 o
   2   3   4       28.69       28.35     0.30 o
   3   3   4      152.88      149.88     1.65 o
   0   4   4      101.54      101.95     1.19 o
   2   4   4      126.73      127.17     1.36 o
   4   4   4      145.01      142.18     1.68 o
   0   1   5       38.24       33.95     0.42 o
   0   2   5       80.96       81.17     0.89 o
   1   2   5       23.05       21.87     0.25 o
   0   3   5      223.05      220.89     2.42 o
   1   3   5      110.71      111.17     1.15 o
   2   3   5      198.22      198.79     2.06 o
   0   4   5       83.32       83.88     0.90 o
   1   4   5       10.34       10.52     0.13 o
   2   4   5       56.94       56.69     0.59 o
   3   4   5       16.52       14.14     0.18 o
   0   5   5       25.74       29.63     0.32 o
   2   5   5       88.83       88.35     0.95 o
   4   5   5       84.50       85.32     0.89 o
   0   0   6      303.68      295.11     3.83 o
   0   1   6       44.00       44.42     0.48 o
   1   1   6      118.92      121.09     1.27 o
   0   2   6      108.29      109.13     1.17 o
   1   2   6       39.48       39.53     0.41 o
   2   2   6       41.50       36.79     0.45 o
   0   3   6       39.09       38.49     0.43 o
   1   3   6       56.14       55.15     0.59 o
   2   3   6       10.77       10.08     0.14 o
   3   3   6       96.15       99.39     1.03 o
   0   4   6       17.18       16.63     0.20 o
   1   4   6       62.69       61.99     0.65 o
   2   4   6        4.64        5.27     0.16 o
   3   4   6        7.73        6.59     0.12 o
   4   4   6       21.56       21.60     0.25 o
   0   5   6       42.68       42.53     0.46 o
   1   5   6      103.54      105.34     1.07 o
   2   5   6       44.05       44.18     0.46 o
   3   5   6       60.39       61.30     0.62 o
   4   5   6       41.81       41.39     0.43 o
   5   5   6      167.27      169.41     1.77 o
   0   6   6       79.52       82.28     0.90 o
   2   6   6      143.77      143.33     1.53 o
   4   6   6       68.41       67.70     0.73 o
   6   6   6       48.99       47.14     0.59 o
   0   1   7       24.53       25.52     0.27 o
   0   2   7       36.50       36.62     0.40 o
   1   2   7       55.84       57.23     0.58 o
   0   3   7       58.26       60.86     0.63 o
   1   3   7       27.14       27.09     0.29 o
   2   3   7       58.45       57.89     0.61 o
   0   4   7       16.16       15.11     0.20 o
   1   4   7       10.63        8.07     0.14 o
   2   4   7       36.30       36.85     0.38 o
   3   4   7       59.22       58.35     0.61 o
   0   5   7       94.26       94.52     1.01 o
   1   5   7       48.69       49.08     0.51 o
   2   5   7       60.57       61.72     0.63 o
   3   5   7       61.07       60.74     0.63 o
   4   5   7       24.96       23.88     0.27 o
   0   6   7        5.17        3.32     0.21 o
   1   6   7       77.05       77.57     0.80 o
   2   6   7       27.19       27.18     0.29 o
   3   6   7       66.19       66.76     0.69 o
   4   6   7       26.41       26.14     0.28 o
   5   6   7       11.64       10.97     0.16 o
   0   7   7       59.40       60.16     0.70 o
   2   7   7       48.67       49.42     0.53 o
   4   7   7       24.48       23.02     0.29 o
   6   7   7       70.34       70.27     0.76 o
   0   0   8       76.31       72.47     0.93 o
   0   1   8       12.38       11.82     0.16 o
   1   1   8      125.14      124.66     1.33 o
   0   2   8      108.42      110.92     1.15 o
   1   2   8       33.30       33.14     0.35 o
   2   2   8      127.52      128.50     1.36 o
   0   3   8       95.08       97.02     1.02 o
   1   3   8       72.74       75.50     0.76 o
   2   3   8       55.00       54.63     0.57 o
   3   3   8       75.32       76.78     0.81 o
   0   4   8      150.94      152.08     1.61 o
   1   4   8       30.22       30.43     0.32 o
   2   4   8       81.27       82.36     0.85 o
   3   4   8       58.29       57.89     0.61 o
   4   4   8      175.37      177.49     1.88 o
   0   5   8       98.29      100.33     1.06 o
   1   5   8       99.06      100.20     1.03 o
   2   5   8        6.35        4.56     0.15 o
   3   5   8      114.06      117.05     1.18 o
   4   5   8       48.46       48.76     0.51 o
   5   5   8       55.87       56.73     0.60 o
   0   6   8        7.41        7.01     0.20 o
   1   6   8       28.14       28.50     0.30 o
   2   6   8       56.91       59.27     0.60 o
   3   6   8       13.02       12.65     0.17 o
   4   6   8       91.95       93.62     0.96 o
   5   6   8       52.49       53.24     0.55 o
   6   6   8       43.35       44.15     0.48 o
   0   7   8       26.08       25.98     0.31 o
   1   7   8       22.97       21.31     0.26 o
   2   7   8       42.70       43.06     0.45 o
   3   7   8        6.23        4.89     0.18 o
   4   7   8       56.24       56.74     0.59 o
   5   7   8       12.62       10.04     0.18 o
   6   7   8       35.36       35.64     0.38 o
   7   7   8        4.79        1.09     0.37 o
   0   8   8      162.99      166.84     1.87 o
   2   8   8       94.48       96.36     1.04 o
   4   8   8       99.81      101.45     1.10 o
   6   8   8      109.47      112.06     1.18 o
   8   8   8       86.75       88.93     1.08 o
   0   1   9        6.66        4.48     0.16 o
   0   2   9        5.66        4.68     0.19 o
   1   2   9       36.77       37.32     0.39 o
   0   3   9      113.71      117.93     1.22 o
   1   3   9       28.69       28.63     0.31 o
   2   3   9       30.60       29.96     0.33 o
   0   4   9       43.82       44.14     0.48 o
   1   4   9        8.52        6.35     0.15 o
   2   4   9       32.04       32.47     0.34 o
   3   4   9       27.46       26.20     0.30 o
   0   5   9      113.81      115.73     1.23 o
   1   5   9       20.83       20.49     0.23 o
   2   5   9       59.17       60.87     0.62 o
   3   5   9       76.22       77.12     0.80 o
   4   5   9       14.64       12.94     0.18 o
   0   6   9       11.50       11.69     0.20 o
   1   6   9       52.53       53.30     0.55 o
   2   6   9       38.07       38.41     0.40 o
   3   6   9      110.85      112.72     1.15 o
   4   6   9       35.87       35.69     0.38 o
   5   6   9       11.30       10.68     0.17 o
   0   7   9       63.33       65.18     0.70 o
   1   7   9        8.18        8.74     0.17 o
   2   7   9       30.37       31.16     0.33 o
   3   7   9        4.74        3.73     0.23 o
   4   7   9       11.81       10.87     0.18 o
   5   7   9       24.44       24.79     0.27 o
   6   7   9       75.03       76.30     0.78 o
   0   8   9        3.65        0.19     0.40 o
   1   8   9       31.91       31.67     0.35 o
   2   8   9       33.47       33.77     0.36 o
   3   8   9       28.89       29.99     0.32 o
   4   8   9       45.70       47.00     0.49 o
   5   8   9        5.41        2.50     0.25 o
   6   8   9       38.82       39.87     0.42 o
   7   8   9       20.30       19.85     0.25 o
   0   9   9       74.88       77.09     0.89 o
   2   9   9        5.83        3.99     0.32 o
   4   9   9        8.81        7.61     0.29 o
   6   9   9       84.69       86.04     0.94 o
   8   9   9       47.63       48.41     0.54 o
   0   0  10      237.07      237.17     2.91 o
   0   1  10        3.83        2.55     0.26 o
   1   1  10       74.26       75.80     0.80 o
   0   2  10       43.54       43.32     0.48 o
   1   2  10       26.23       26.09     0.28 o
   2   2  10       69.90       68.78     0.76 o
   0   3  10       22.21       21.51     0.27 o
   1   3  10       63.67       64.54     0.66 o
   2   3  10       41.12       41.05     0.43 o
   3   3  10       70.97       73.71     0.77 o
   0   4  10       36.98       37.16     0.42 o
   1   4  10       62.49       63.95     0.66 o
   2   4  10       17.02       15.88     0.20 o
   3   4  10        7.54        6.98     0.17 o
   4   4  10        9.55        8.61     0.23 o
   0   5  10        4.34        2.90     0.33 o
   1   5  10       43.37       44.24     0.46 o
   2   5  10       30.12       31.00     0.33 o
   3   5  10       26.96       27.48     0.30 o
   4   5  10       50.22       50.21     0.54 o
   5   5  10       69.75       70.99     0.77 o
   0   6  10       68.09       70.34     0.75 o
   1   6  10       23.58       23.67     0.27 o
   2   6  10       92.74       93.94     0.97 o
   3   6  10        6.26        5.21     0.20 o
   4   6  10       41.05       41.69     0.44 o
   5   6  10       22.74       23.23     0.26 o
   6   6  10       35.18       34.83     0.40 o
   0   7  10       10.94       10.75     0.23 o
   1   7  10       67.68       69.42     0.71 o
   2   7  10        5.60        4.42     0.23 o
   3   7  10       66.82       68.64     0.71 o
   4   7  10       21.73       21.98     0.25 o
   5   7  10        7.49        6.26     0.19 o
   6   7  10        6.77        6.66     0.22 o
   7   7  10       70.31       71.94     0.78 o
   0   8  10       29.59       29.46     0.36 o
   1   8  10       13.10       12.65     0.20 o
   2   8  10        8.41        7.88     0.19 o
   3   8  10       23.65       23.88     0.27 o
   4   8  10       55.67       56.46     0.59 o
   5   8  10       45.91       46.66     0.49 o
   6   8  10       17.97       17.97     0.23 o
   7   8  10       10.23        9.09     0.21 o
   8   8  10       53.62       53.94     0.61 o
   0   9  10        4.80        3.54     0.42 o
   1   9  10       52.83       53.35     0.56 o
   2   9  10       19.69       20.03     0.24 o
   3   9  10       90.30       92.37     0.95 o
   4   9  10       34.13       33.88     0.38 o
   5   9  10        5.40        4.16     0.30 o
   6   9  10       10.83        9.97     0.22 o
   7   9  10       72.62       73.02     0.77 o
   8   9  10       18.51       18.60     0.25 o
   9   9  10       72.50       74.68     0.81 o
   0  10  10       71.98       72.98     0.89 o
   2  10  10       62.73       64.08     0.70 o
   4  10  10       23.89       22.84     0.33 o
   6  10  10       18.21       18.22     0.29 o
   8  10  10        4.64        3.83     0.62 o
  10  10  10        4.59        2.31     1.33 <
   0   1  11        6.92        4.70     0.21 o
   0   2  11       26.82       26.62     0.32 o
   1   2  11        5.48        1.55     0.18 o
   0   3  11      117.83      120.42     1.28 o
   1   3  11       42.12       42.70     0.45 o
   2   3  11      132.02      134.21     1.38 o
   0   4  11       55.31       55.61     0.61 o
   1   4  11        5.03        1.35     0.21 o
   2   4  11       20.05       20.20     0.23 o
   3   4  11        4.68        0.44     0.26 o
   0   5  11       31.50       33.17     0.37 o
   1   5  11        3.51        1.69     0.30 o
   2   5  11       24.54       24.60     0.28 o
   3   5  11       22.45       22.94     0.26 o
   4   5  11       35.47       35.99     0.39 o
   0   6  11       24.78       26.04     0.31 o
   1   6  11       76.35       78.72     0.80 o
   2   6  11       10.11        9.74     0.18 o
   3   6  11       29.69       30.48     0.33 o
   4   6  11       30.45       31.23     0.34 o
   5   6  11      112.13      115.20     1.18 o
   0   7  11       37.15       39.06     0.43 o
   1   7  11       20.49       20.58     0.25 o
   2   7  11       42.44       42.93     0.46 o
   3   7  11       29.98       30.04     0.33 o
   4   7  11       11.02        9.87     0.20 o
   5   7  11       11.24       11.03     0.21 o
   6   7  11       20.72       20.33     0.26 o
   0   8  11       42.19       42.89     0.48 o
   1   8  11       76.94       78.75     0.81 o
   2   8  11       10.25        9.36     0.21 o
   3   8  11       86.74       89.53     0.91 o
   4   8  11       14.82       15.13     0.22 o
   5   8  11       65.45       65.96     0.69 o
   6   8  11       16.32       16.08     0.22 o
   7   8  11        5.32        4.48     0.35 o
   0   9  11       62.40       63.88     0.71 o
   1   9  11        6.88        7.42     0.24 o
   2   9  11       44.65       45.60     0.48 o
   3   9  11       40.00       40.43     0.44 o
   4   9  11        6.13        4.18     0.29 o
   5   9  11        6.96        6.84     0.27 o
   6   9  11        5.29        0.85     0.33 o
   7   9  11       14.81       14.47     0.24 o
   8   9  11        5.64        3.40     0.38 o
   0  10  11        3.83        1.89     0.58 o
   1  10  11       40.93       41.48     0.45 o
   2  10  11        7.37        7.03     0.27 o
   3  10  11        8.63        6.47     0.24 o
   4  10  11       37.50       38.17     0.41 o
   5  10  11       52.66       53.03     0.57 o
   6  10  11       15.32       16.15     0.24 o
   7  10  11       18.02       17.74     0.26 o
   8  10  11       17.64       17.42     0.27 o
   9  10  11        8.06        6.85     0.33 o
   0  11  11       37.86       37.32     0.53 o
   2  11  11        4.71        2.94     0.57 o
   4  11  11       15.36       14.60     0.30 o
   6  11  11       87.48       88.50     0.99 o
   8  11  11       65.72       67.75     0.75 o
  10  11  11       44.89       44.21     0.62 o
   0   0  12      127.33      127.90     1.65 o
   0   1  12       51.51       52.08     0.57 o
   1   1  12       13.19       11.94     0.22 o
   0   2  12        6.43        4.35     0.28 o
   1   2  12        2.92        1.35     0.34 o
   2   2  12       27.14       27.79     0.32 o
   0   3  12       35.75       35.69     0.42 o
   1   3  12       12.82       11.78     0.19 o
   2   3  12       11.15       11.56     0.18 o
   3   3  12       32.46       32.18     0.38 o
   0   4  12       56.97       57.65     0.64 o
   1   4  12       14.01       13.88     0.20 o
   2   4  12       77.04       77.85     0.81 o
   3   4  12        7.88        7.49     0.22 o
   4   4  12       94.91       96.53     1.05 o
   0   5  12       28.18       29.34     0.34 o
   1   5  12       15.68       15.10     0.21 o
   2   5  12       26.37       26.92     0.30 o
   3   5  12       24.38       24.58     0.29 o
   4   5  12        4.27        1.38     0.38 o
   5   5  12       75.65       76.27     0.86 o
   0   6  12       37.42       38.73     0.43 o
   1   6  12       39.66       40.07     0.43 o
   2   6  12       13.10       11.90     0.21 o
   3   6  12        5.41        4.79     0.29 o
   4   6  12       21.76       22.06     0.27 o
   5   6  12       19.19       19.12     0.25 o
   6   6  12       12.75       12.53     0.30 o
   0   7  12        7.46        6.57     0.31 o
   1   7  12       14.77       14.16     0.21 o
   2   7  12       11.48       11.72     0.22 o
   3   7  12       22.94       22.94     0.28 o
   4   7  12       13.30       12.18     0.22 o
   5   7  12       18.32       17.60     0.25 o
   6   7  12       22.10       21.60     0.27 o
   7   7  12       15.31       16.01     0.30 o
   0   8  12       51.20       52.35     0.59 o
   1   8  12       14.65       15.02     0.22 o
   2   8  12       58.70       59.99     0.63 o
   3   8  12       35.45       35.98     0.39 o
   4   8  12      108.88      110.59     1.15 o
   5   8  12       20.78       21.25     0.27 o
   6   8  12       33.45       33.79     0.38 o
   7   8  12       31.90       31.93     0.37 o
   8   8  12       75.61       77.75     0.87 o
   0   9  12       24.95       25.85     0.34 o
   1   9  12       19.04       19.07     0.25 o
   2   9  12       10.32        9.42     0.23 o
   3   9  12        4.20        1.94     0.43 o
   4   9  12       12.00       12.55     0.24 o
   5   9  12       20.78       22.22     0.27 o
   6   9  12       27.99       28.97     0.34 o
   7   9  12       10.32        8.83     0.28 o
   8   9  12       25.54       25.87     0.33 o
   9   9  12        4.99        2.74     0.73 o
   0  10  12       34.35       34.97     0.42 o
   1  10  12       40.43       40.89     0.44 o
   2  10  12       18.08       18.07     0.25 o
   3  10  12        7.44        5.97     0.31 o
   4  10  12       13.75       11.97     0.24 o
   5  10  12       24.33       25.09     0.31 o
   6  10  12       13.62       13.15     0.26 o
   7  10  12       16.43       16.68     0.27 o
   8  10  12       23.19       22.85     0.31 o
   9  10  12       26.31       25.82     0.35 o
  10  10  12        8.32        9.19     0.65 o
   0  11  12       24.59       25.67     0.36 o
   1  11  12        8.63        7.69     0.29 o
   2  11  12       12.52       12.32     0.25 o
   3  11  12       17.26       17.13     0.27 o
   4  11  12        4.76        2.85     0.45 o
   5  11  12       45.25       45.34     0.50 o
   6  11  12       18.80       18.55     0.28 o
   7  11  12       11.69       11.20     0.29 o
   8  11  12        6.30        6.09     0.47 o
   9  11  12       16.00       16.74     0.34 o
  10  11  12       21.70       22.60     0.38 o
  11  11  12       29.89       29.01     0.53 o
   0  12  12       46.83       49.86     0.64 o
   2  12  12       50.58       49.78     0.60 o
   4  12  12       73.13       73.24     0.86 o
   6  12  12       28.86       28.40     0.42 o
   8  12  12       68.62       69.55     0.92 o
  10  12  12       15.96       16.15     0.59 o
  12  12  12       64.34       61.56     1.73 o
   0   1  13        9.13        7.67     0.26 o
   0   2  13       77.04       78.21     0.86 o
   1   2  13       85.09       86.63     0.90 o
   0   3  13       30.06       31.15     0.37 o
   1   3  13        9.28        8.41     0.20 o
   2   3  13        5.89        2.46     0.26 o
   0   4  13       32.40       32.47     0.39 o
   1   4  13        5.52        3.74     0.27 o
   2   4  13        7.92        7.06     0.22 o
   3   4  13       73.47       74.82     0.78 o
   0   5  13       90.97       92.58     1.01 o
   1   5  13       55.60       56.65     0.59 o
   2   5  13       99.91      102.37     1.06 o
   3   5  13       13.67       13.45     0.22 o
   4   5  13        5.10        2.04     0.37 o
   0   6  13       22.54       22.69     0.31 o
   1   6  13       31.89       32.11     0.36 o
   2   6  13       14.36       13.93     0.22 o
   3   6  13       31.52       31.81     0.36 o
   4   6  13        4.00        1.37     0.44 o
   5   6  13       18.35       18.38     0.26 o
   0   7  13       21.62       20.31     0.32 o
   1   7  13       19.57       18.64     0.25 o
   2   7  13       35.24       35.26     0.39 o
   3   7  13        3.79        1.56     0.45 o
   4   7  13       31.05       31.44     0.36 o
   5   7  13       40.92       40.88     0.46 o
   6   7  13       31.59       30.32     0.37 o
   0   8  13       60.00       60.91     0.69 o
   1   8  13       44.73       45.25     0.49 o
   2   8  13       27.52       27.54     0.32 o
   3   8  13       27.16       27.85     0.32 o
   4   8  13       24.50       25.05     0.30 o
   5   8  13       65.15       66.43     0.71 o
   6   8  13        3.44        1.44     0.63 <
   7   8  13       11.09        9.21     0.28 o
   0   9  13       48.38       50.62     0.56 o
   1   9  13       17.71       18.41     0.25 o
   2   9  13       25.12       26.53     0.30 o
   3   9  13        3.94        2.65     0.52 o
   4   9  13       13.33       13.53     0.25 o
   5   9  13       48.52       49.16     0.54 o
   6   9  13       55.31       56.34     0.62 o
   7   9  13        4.05        3.16     0.63 o
   8   9  13        7.17        6.00     0.42 o
   0  10  13       14.01       13.88     0.31 o
   1  10  13       38.01       37.57     0.42 o
   2  10  13       30.21       30.59     0.35 o
   3  10  13       29.83       29.53     0.36 o
   4  10  13        7.25        8.05     0.35 o
   5  10  13        8.76        8.49     0.33 o
   6  10  13        5.16        4.17     0.53 o
   7  10  13       35.90       35.53     0.42 o
   8  10  13       20.91       21.07     0.33 o
   9  10  13       51.56       51.34     0.60 o
   0  11  13       55.92       57.18     0.65 o
   1  11  13       25.60       26.60     0.32 o
   2  11  13       79.65       79.58     0.86 o
   3  11  13        8.53        8.68     0.34 o
   4  11  13        4.85        3.20     0.51 o
   5  11  13       14.02       13.91     0.29 o
   6  11  13        9.12        8.10     0.36 o
   7  11  13       24.06       24.07     0.35 o
   8  11  13       56.14       55.60     0.66 o
   9  11  13       28.77       29.46     0.41 o
  10  11  13        3.66        1.57     1.15 <
   0  12  13       27.87       27.40     0.39 o
   1  12  13        4.02        1.64     0.59 o
   2  12  13        5.62        4.23     0.47 o
   3  12  13       23.90       24.23     0.32 o
   4  12  13        4.30        3.08     0.69 o
   5  12  13        6.34        6.76     0.59 o
   6  12  13        3.94        1.61     0.99 <
   7  12  13       13.44       14.43     0.37 o
   8  12  13       21.22       19.74     0.37 o
   9  12  13        2.07        0.72     2.12 <
  10  12  13        8.07        7.95     0.65 o
  11  12  13        4.15        4.84     1.18 <
   0  13  13        6.68        5.30     0.94 o
   2  13  13        4.79        3.12     0.98 <
   4  13  13       48.77       48.28     0.66 o
   6  13  13       12.14       10.58     0.65 o
   8  13  13       12.35       11.77     0.63 o
  10  13  13       11.58       12.35     0.73 o
   0   0  14       36.86       37.87     0.56 o
   0   1  14       20.68       20.25     0.29 o
   1   1  14       17.07       15.69     0.27 o
   0   2  14       17.44       17.57     0.28 o
   1   2  14       12.56       11.83     0.21 o
   2   2  14       71.59       73.26     0.81 o
   0   3  14       48.99       49.81     0.56 o
   1   3  14       73.26       74.81     0.78 o
   2   3  14       20.19       20.47     0.26 o
   3   3  14       53.20       52.73     0.62 o
   0   4  14       17.06       16.71     0.27 o
   1   4  14        2.68        1.44     0.52 <
   2   4  14       14.85       13.73     0.22 o
   3   4  14        5.74        5.16     0.34 o
   4   4  14       42.77       43.81     0.53 o
   0   5  14        4.18        4.08     0.53 o
   1   5  14       22.69       22.17     0.28 o
   2   5  14        4.42        3.48     0.40 o
   3   5  14       96.37       98.16     1.03 o
   4   5  14       17.78       17.07     0.27 o
   5   5  14       42.14       42.15     0.52 o
   0   6  14       73.26       75.28     0.82 o
   1   6  14       19.81       20.16     0.26 o
   2   6  14        7.50        6.19     0.28 o
   3   6  14        8.45        8.36     0.27 o
   4   6  14        9.05        8.41     0.27 o
   5   6  14        2.39        2.83     0.88 <
   6   6  14       90.28       92.68     1.03 o
   0   7  14       10.72       11.74     0.34 o
   1   7  14       35.04       35.58     0.40 o
   2   7  14       17.94       18.34     0.25 o
   3   7  14       10.92       11.44     0.25 o
   4   7  14        3.55        1.97     0.58 o
   5   7  14       38.49       39.40     0.44 o
   6   7  14        8.96        8.33     0.31 o
   7   7  14       21.89       22.32     0.37 o
   0   8  14       76.95       78.08     0.88 o
   1   8  14       23.56       23.88     0.30 o
   2   8  14       45.49       46.48     0.50 o
   3   8  14       40.01       40.82     0.44 o
   4   8  14       47.53       47.78     0.52 o
   5   8  14        3.38        1.74     0.70 <
   6   8  14       47.31       48.02     0.53 o
   7   8  14       35.42       35.68     0.42 o
   8   8  14       35.73       36.39     0.50 o
   0   9  14        7.45        6.40     0.48 o
   1   9  14       33.57       33.77     0.39 o
   2   9  14       16.09       15.71     0.26 o
   3   9  14        4.04        1.45     0.56 o
   4   9  14        2.93        3.02     0.80 <
   5   9  14       48.61       48.59     0.54 o
   6   9  14       14.61       15.68     0.30 o
   7   9  14       17.86       16.75     0.31 o
   8   9  14       29.56       29.97     0.40 o
   9   9  14        5.29        2.82     0.94 <
   0  10  14       39.27       39.78     0.50 o
   1  10  14       18.26       19.00     0.28 o
   2  10  14       26.97       28.07     0.34 o
   3  10  14       19.40       19.78     0.29 o
   4  10  14       17.29       16.37     0.28 o
   5  10  14        3.41        1.29     0.76 <
   6  10  14       65.65       66.07     0.74 o
   7  10  14        3.45        1.79     1.00 <
   8  10  14       19.13       17.09     0.35 o
   9  10  14       11.27       10.88     0.42 o
  10  10  14       48.16       48.38     0.65 o
   0  11  14        5.76        5.01     0.68 o
   1  11  14        9.61        8.86     0.34 o
   2  11  14        2.51        0.11     1.02 <
   3  11  14       80.20       81.37     0.88 o
   4  11  14        7.46        7.84     0.44 o
   5  11  14       14.05       14.20     0.34 o
   6  11  14        5.74        4.94     0.62 o
   7  11  14       31.88       32.12     0.42 o
   8  11  14        4.77        4.67     0.77 o
   9  11  14       42.30       41.23     0.52 o
  10  11  14        5.88        6.90     0.73 o
  11  11  14        4.47        2.06     1.38 <
   0  12  14        7.89        6.73     0.63 o
   1  12  14        7.70        7.28     0.44 o
   2  12  14       23.13       22.34     0.36 o
   3  12  14        5.97        6.89     0.63 o
   4  12  14       38.34       38.17     0.48 o
   5  12  14       10.37       11.65     0.46 o
   6  12  14       15.57       16.06     0.41 o
   7  12  14        5.34        5.45     0.73 o
   8  12  14       46.79       47.02     0.58 o
   9  12  14        5.63        4.95     0.87 o
  10  12  14       15.60       16.91     0.47 o
  11  12  14        6.88        6.61     1.03 o
   0  13  14       37.97       37.49     0.52 o
   1  13  14       49.80       48.47     0.58 o
   2  13  14       11.40       11.69     0.39 o
   3  13  14       25.65       25.79     0.38 o
   4  13  14        7.18        5.53     0.58 o
   5  13  14       63.54       62.30     0.76 o
   6  13  14       10.26        9.68     0.54 o
   7  13  14       10.97       10.33     0.50 o
   8  13  14       23.56       25.04     0.42 o
   9  13  14        8.13        5.78     0.71 o
   0  14  14       22.90       20.15     0.56 o
   2  14  14       40.27       41.21     0.56 o
   4  14  14        6.14        6.02     0.97 o
   6  14  14        5.10        2.28     1.35 <
   8  14  14       25.86       26.06     0.56 o
   0   1  15       16.96       15.78     0.28 o
   0   2  15       11.82       10.90     0.29 o
   1   2  15       17.40       16.62     0.24 o
   0   3  15        6.59        4.91     0.41 o
   1   3  15       20.37       19.04     0.26 o
   2   3  15       49.72       49.55     0.55 o
   0   4  15       36.60       36.21     0.44 o
   1   4  15        5.40        3.52     0.34 o
   2   4  15        7.37        6.63     0.29 o
   3   4  15        4.98        3.29     0.43 o
   0   5  15       31.92       31.55     0.39 o
   1   5  15        1.97        0.33     0.86 <
   2   5  15       45.26       44.86     0.50 o
   3   5  15       21.65       23.09     0.29 o
   4   5  15       23.48       22.93     0.31 o
   0   6  15       15.34       16.26     0.33 o
   1   6  15       35.56       36.69     0.40 o
   2   6  15        2.79        0.60     0.70 <
   3   6  15       31.09       30.95     0.37 o
   4   6  15       22.38       22.11     0.30 o
   5   6  15       36.89       36.91     0.43 o
   0   7  15        4.27        3.47     0.70 o
   1   7  15        9.14        8.32     0.29 o
   2   7  15       23.42       23.74     0.30 o
   3   7  15       19.49       18.57     0.28 o
   4   7  15        5.77        4.83     0.43 o
   5   7  15       11.70       12.36     0.29 o
   6   7  15       28.71       29.05     0.35 o
   0   8  15       21.59       21.90     0.36 o
   1   8  15       33.18       33.58     0.39 o
   2   8  15        9.04        8.85     0.31 o
   3   8  15       13.78       12.56     0.27 o
   4   8  15        4.94        2.63     0.50 o
   5   8  15        9.67        8.85     0.33 o
   6   8  15        4.20        3.61     0.66 o
   7   8  15       12.04       11.78     0.34 o
   0   9  15        7.12        4.74     0.52 o
   1   9  15        4.60        4.72     0.53 o
   2   9  15       12.69       12.22     0.28 o
   3   9  15       22.80       22.03     0.31 o
   4   9  15        5.48        4.66     0.51 o
   5   9  15        5.10        4.72     0.59 o
   6   9  15       27.27       27.46     0.38 o
   7   9  15        7.03        6.39     0.52 o
   8   9  15       23.11       23.35     0.37 o
   0  10  15        3.92        1.32     0.96 <
   1  10  15       25.95       26.28     0.34 o
   2  10  15        2.26        0.43     1.22 <
   3  10  15       27.76       28.43     0.37 o
   4  10  15       27.56       27.47     0.38 o
   5  10  15       18.91       18.73     0.33 o
   6  10  15       10.18       11.34     0.43 o
   7  10  15       27.72       26.67     0.39 o
   8  10  15        7.19        6.77     0.57 o
   9  10  15       22.79       24.13     0.38 o
   0  11  15       15.64       17.17     0.46 o
   1  11  15        3.19        0.08     1.14 <
   2  11  15       28.60       27.40     0.40 o
   3  11  15        6.47        6.17     0.57 o
   4  11  15       15.99       13.64     0.36 o
   5  11  15        0.00        0.48    13.13 <
   6  11  15       30.65       30.01     0.41 o
   7  11  15        5.13        3.99     0.77 o
   8  11  15       11.62       12.40     0.43 o
   9  11  15        0.00        0.28    14.05 <
  10  11  15       19.59       17.82     0.39 o
   0  12  15       21.88       21.57     0.44 o
   1  12  15        3.94        2.16     0.99 <
   2  12  15        7.54        7.43     0.53 o
   3  12  15        3.15        0.52     1.18 <
   4  12  15        6.27        5.23     0.67 o
   5  12  15       18.06       15.69     0.38 o
   6  12  15       17.38       17.02     0.40 o
   7  12  15        7.72        5.62     0.61 o
   8  12  15        3.16        1.75     1.42 <
   9  12  15        4.56        6.00     1.09 <
   0  13  15        3.79        3.26     1.36 <
   1  13  15       12.24       12.80     0.41 o
   2  13  15       38.24       38.40     0.49 o
   3  13  15        3.87        5.17     0.99 <
   4  13  15        4.99        0.70     0.85 <
   5  13  15       17.09       16.42     0.40 o
   6  13  15       21.00       21.16     0.40 o
   7  13  15       15.45       15.69     0.46 o
   8  13  15       16.22       15.29     0.48 o
   0  14  15        6.62        3.99     1.01 o
   1  14  15       21.64       21.39     0.38 o
   2  14  15        2.97        3.72     1.42 <
   3  14  15       29.07       27.97     0.41 o
   4  14  15        6.41        5.38     0.74 o
   5  14  15       36.09       36.80     0.49 o
   6  14  15        4.04        4.47     1.18 <
   7  14  15       22.08       19.21     1.26 o
   0  15  15       12.71       11.78     1.02 o
   2  15  15       17.85       17.10     0.55 o
   4  15  15        6.62        7.07     2.14 <
   0   0  16      205.87      208.10     3.02 o
   0   1  16        9.64        8.76     0.39 o
   1   1  16        8.94        7.20     0.39 o
   0   2  16        4.27        0.88     0.63 o
   1   2  16        3.27        1.54     0.61 <
   2   2  16       10.25        8.98     0.37 o
   0   3  16        3.03        1.56     0.89 <
   1   3  16       10.63        9.65     0.26 o
   2   3  16       41.64       41.91     0.47 o
   3   3  16       34.52       36.25     0.46 o
   0   4  16       62.74       63.27     0.73 o
   1   4  16       25.64       25.92     0.32 o
   2   4  16       29.38       29.54     0.36 o
   3   4  16       17.29       17.71     0.29 o
   4   4  16       42.28       44.58     0.55 o
   0   5  16        8.53        7.58     0.40 o
   1   5  16        6.12        5.11     0.36 o
   2   5  16       28.80       29.74     0.35 o
   3   5  16       70.34       71.98     0.77 o
   4   5  16       21.30       20.86     0.31 o
   5   5  16       21.78       19.78     0.38 o
   0   6  16      101.30      103.01     1.17 o
   1   6  16        5.50        5.15     0.44 o
   2   6  16       32.54       33.19     0.39 o
   3   6  16       15.97       16.07     0.27 o
   4   6  16       11.84       11.09     0.29 o
   5   6  16        6.60        6.67     0.42 o
   6   6  16       31.08       29.68     0.45 o
   0   7  16        5.67        4.74     0.62 o
   1   7  16        8.20        7.20     0.35 o
   2   7  16       12.97       14.20     0.28 o
   3   7  16       18.11       18.31     0.29 o
   4   7  16        2.05        1.06     1.22 <
   5   7  16       32.54       32.44     0.40 o
   6   7  16        7.66        7.05     0.42 o
   7   7  16       20.40       20.42     0.41 o
   0   8  16       30.44       30.45     0.43 o
   1   8  16        5.34        5.33     0.50 o
   2   8  16       50.27       49.97     0.56 o
   3   8  16       30.32       30.86     0.39 o
   4   8  16       66.97       67.66     0.75 o
   5   8  16       38.37       38.78     0.46 o
   6   8  16        5.41        1.87     0.61 o
   7   8  16        8.12        9.05     0.46 o
   8   8  16       79.50       79.65     1.02 o
   0   9  16        5.39        5.06     0.75 o
   1   9  16        3.77        3.09     0.82 <
   2   9  16        2.70        1.39     1.07 <
   3   9  16       42.95       42.05     0.51 o
   4   9  16       12.80       12.37     0.35 o
   5   9  16       41.56       43.80     0.50 o
   6   9  16        1.82        1.77     1.98 <
   7   9  16       26.15       24.24     0.38 o
   8   9  16        0.00        0.68    13.78 <
   9   9  16       31.05       30.97     0.50 o
   0  10  16       93.32       93.68     1.13 o
   1  10  16        6.86        6.78     0.51 o
   2  10  16       15.57       15.23     0.35 o
   3  10  16       10.18       10.73     0.42 o
   4  10  16       17.97       18.63     0.35 o
   5  10  16        5.69        5.65     0.69 o
   6  10  16       30.08       28.77     0.41 o
   7  10  16        9.40        8.98     0.47 o
   8  10  16       16.34       15.85     0.36 o
   9  10  16        5.59        6.04     0.73 o
  10  10  16       33.62       32.69     0.52 o
   0  11  16        4.53        6.12     1.15 <
   1  11  16        7.17        5.75     0.59 o
   2  11  16       14.58       14.31     0.39 o
   3  11  16       49.60       48.76     0.59 o
   4  11  16       16.65       17.58     0.35 o
   5  11  16       22.20       21.20     0.37 o
   6  11  16        4.59        4.84     0.92 <
   7  11  16       17.49       15.95     0.37 o
   8  11  16       20.05       20.24     0.37 o
   9  11  16       27.44       28.33     0.42 o
   0  12  16       57.00       58.53     0.77 o
   1  12  16       18.02       16.84     0.38 o
   2  12  16       10.71        9.31     0.45 o
   3  12  16       16.96       15.97     0.38 o
   4  12  16       35.16       33.56     0.47 o
   5  12  16        9.14        8.34     0.54 o
   6  12  16       22.28       21.20     0.43 o
   7  12  16        2.66        0.21     1.73 <
   8  12  16       31.23       32.03     0.96 o
   0  13  16        4.14        0.74     1.54 <
   1  13  16        4.24        3.97     0.97 <
   2  13  16       33.09       33.05     0.46 o
   3  13  16       15.33       12.76     0.41 o
   4  13  16       14.74       15.27     0.43 o
   5  13  16       40.80       40.66     0.54 o
   6  13  16       11.70       12.01     0.61 o
   7  13  16        9.90        8.19     1.54 o
   0  14  16       15.25       15.23     0.61 o
   1  14  16        6.14        5.99     0.78 o
   2  14  16       14.99       13.85     0.40 o
   3  14  16       21.20       22.56     0.47 o
   4  14  16       13.67       14.09     0.88 o
   0   1  17       27.17       26.65     0.42 o
   0   2  17        5.25        5.41     0.70 o
   1   2  17        5.15        4.27     0.47 o
   0   3  17       16.37       16.50     0.34 o
   1   3  17       10.84       10.63     0.28 o
   2   3  17       65.04       64.88     0.71 o
   0   4  17       25.86       25.55     0.38 o
   1   4  17        4.96        4.07     0.51 o
   2   4  17       12.54       11.92     0.31 o
   3   4  17        4.05        1.39     0.67 o
   0   5  17       11.48       10.79     0.38 o
   1   5  17        5.00        4.30     0.53 o
   2   5  17       10.32        9.53     0.32 o
   3   5  17       38.31       38.60     0.45 o
   4   5  17        7.01        6.81     0.48 o
   0   6  17        8.01        8.89     0.51 o
   1   6  17       50.19       50.58     0.58 o
   2   6  17       17.17       17.48     0.31 o
   3   6  17        9.58        8.53     0.38 o
   4   6  17       18.44       18.98     0.32 o
   5   6  17       46.35       46.67     0.54 o
   0   7  17       18.28       17.05     0.42 o
   1   7  17        3.29        3.67     0.96 <
   2   7  17       27.09       26.80     0.38 o
   3   7  17        0.00        3.01    12.55 <
   4   7  17        1.18        0.25     2.70 <
   5   7  17       15.01       16.09     0.32 o
   6   7  17       33.74       32.79     0.42 o
   0   8  17        0.00        2.43    15.00 <
   1   8  17       42.55       44.20     0.51 o
   2   8  17       15.90       15.92     0.34 o
   3   8  17       45.43       44.71     0.54 o
   4   8  17       20.57       20.63     0.34 o
   5   8  17       52.81       52.77     0.61 o
   6   8  17       18.96       19.42     0.35 o
   7   8  17        5.60        0.92     0.66 o
   0   9  17        3.13        0.20     1.55 <
   1   9  17        2.26        1.03     1.42 <
   2   9  17       24.89       25.74     0.38 o
   3   9  17        3.33        2.54     1.05 <
   4   9  17        3.16        1.20     1.15 <
   5   9  17        4.79        4.95     0.79 o
   6   9  17       20.56       20.25     0.38 o
   7   9  17        3.08        1.28     1.25 <
   8   9  17        3.56        1.76     1.12 <
   0  10  17        2.70        2.16     1.98 <
   1  10  17       40.44       39.54     0.50 o
   2  10  17       13.85       13.09     0.37 o
   3  10  17       23.12       23.74     0.37 o
   4  10  17       21.83       22.18     0.36 o
   5  10  17       26.53       25.44     0.40 o
   6  10  17        6.91        8.20     0.66 o
   7  10  17       36.04       35.48     0.46 o
   8  10  17       11.81       11.90     0.42 o
   9  10  17       28.05       27.23     0.60 o
   0  11  17       23.16       21.89     0.53 o
   1  11  17        2.21        2.54     1.81 <
   2  11  17       11.99       12.42     0.45 o
   3  11  17       21.71       21.34     0.37 o
   4  11  17        6.25        5.57     0.67 o
   5  11  17        3.16        1.36     1.42 <
   6  11  17       44.87       44.74     0.57 o
   7  11  17        8.65        8.83     0.62 o
   8  11  17       47.03       47.44     0.78 o
   0  12  17       15.45       17.87     0.55 o
   1  12  17        2.93        3.32     1.50 <
   2  12  17        5.67        3.86     0.79 o
   3  12  17        9.50       10.70     0.49 o
   4  12  17        7.47        6.68     0.63 o
   5  12  17        4.84        3.78     1.26 <
   6  12  17       15.39       17.02     0.86 o
   0  13  17        7.86        7.20     0.87 o
   1  13  17        9.19        7.98     0.59 o
   2  13  17       44.86       44.02     0.60 o
   3  13  17        2.77        2.38     3.12 <
   4  13  17        3.51        1.39     2.85 <
   0   0  18       29.26       29.27     0.77 o
   0   1  18       14.17       13.30     0.45 o
   1   1  18        4.46        1.89     0.95 <
   0   2  18        9.30        7.94     0.53 o
   1   2  18        0.00        0.43    12.04 <
   2   2  18       59.74       60.88     0.77 o
   0   3  18       44.43       44.16     0.62 o
   1   3  18       49.72       49.37     0.58 o
   2   3  18        8.99        7.74     0.44 o
   3   3  18       27.91       27.59     0.50 o
   0   4  18       27.03       26.18     0.47 o
   1   4  18        1.26        1.86     2.73 <
   2   4  18        6.63        5.14     0.61 o
   3   4  18       10.52        9.43     0.42 o
   4   4  18       42.13       41.70     0.60 o
   0   5  18       43.39       43.11     0.66 o
   1   5  18        6.79        7.10     0.61 o
   2   5  18        6.80        6.71     0.56 o
   3   5  18       53.88       52.61     0.63 o
   4   5  18       27.91       27.62     0.39 o
   5   5  18       29.98       29.39     0.49 o
   0   6  18        7.86        7.72     0.73 o
   1   6  18        4.59        0.87     0.82 <
   2   6  18       19.42       20.01     0.36 o
   3   6  18        5.73        5.17     0.60 o
   4   6  18        8.58        7.18     0.45 o
   5   6  18       27.98       28.26     0.38 o
   6   6  18       27.69       29.46     0.45 o
   0   7  18       19.13       19.31     0.46 o
   1   7  18       20.24       20.94     0.35 o
   2   7  18        6.02        5.33     0.64 o
   3   7  18       34.15       34.85     0.44 o
   4   7  18       13.47       11.34     0.36 o
   5   7  18       19.09       20.24     0.33 o
   6   7  18        5.08        5.10     0.66 o
   7   7  18       26.90       26.93     0.47 o
   0   8  18       22.28       22.79     0.47 o
   1   8  18       10.32       10.65     0.44 o
   2   8  18       43.43       43.55     0.52 o
   3   8  18       10.42       10.60     0.42 o
   4   8  18       24.73       24.49     0.37 o
   5   8  18        7.66        7.40     0.53 o
   6   8  18        9.13        8.33     0.48 o
   7   8  18        9.43       10.25     0.48 o
   8   8  18       35.79       34.48     0.57 o
   0   9  18        7.95        7.92     0.70 o
   1   9  18       12.36       11.86     0.40 o
   2   9  18        4.51        3.69     0.89 <
   3   9  18       30.00       28.85     0.43 o
   4   9  18        9.90        9.81     0.47 o
   5   9  18       17.80       15.48     0.37 o
   6   9  18        7.99        8.82     0.58 o
   7   9  18       19.60       19.82     0.39 o
   8   9  18        8.53        9.12     1.13 o
   0  10  18        0.00        1.29    17.54 <
   1  10  18        0.00        1.37    14.66 <
   2  10  18       26.30       27.98     0.41 o
   3  10  18       17.12       17.37     0.38 o
   4  10  18        3.66        0.44     1.15 <
   5  10  18       26.95       25.14     0.41 o
   6  10  18       22.30       23.09     0.43 o
   7  10  18        0.00        2.81    20.92 <
   0  11  18       27.13       24.96     0.54 o
   1  11  18        2.19        2.15     2.42 <
   2  11  18        3.02        4.13     1.54 <
   3  11  18       45.19       44.12     0.56 o
   4  11  18       13.89       15.17     0.53 o
   5  11  18       13.62       13.86     0.94 o
   0  12  18       12.60       12.25     1.08 o
   1  12  18        2.63        3.10     3.01 <
   2  12  18        3.56        4.30     2.57 <
   0   1  19        8.01        6.93     1.11 o
   0   2  19       17.39       18.16     0.60 o
   1   2  19       36.77       37.09     0.51 o
   0   3  19       53.97       52.50     0.80 o
   1   3  19        6.86        5.85     0.83 o
   2   3  19        5.05        3.51     0.98 <
   0   4  19        2.72        0.08     2.35 <
   1   4  19        6.31        1.28     0.80 o
   2   4  19        9.78        8.92     0.51 o
   3   4  19       23.40       24.65     0.38 o
   0   5  19       60.78       60.73     0.95 o
   1   5  19       19.01       19.38     0.43 o
   2   5  19       49.90       50.28     0.61 o
   3   5  19       13.71       13.42     0.37 o
   4   5  19        5.80        2.65     0.63 o
   0   6  19        5.73        5.24     1.16 <
   1   6  19       17.29       17.16     0.41 o
   2   6  19        6.26        6.23     0.67 o
   3   6  19       50.11       49.13     0.60 o
   4   6  19        8.41        8.48     0.45 o
   5   6  19       17.17       16.91     0.33 o
   0   7  19       28.78       26.10     0.56 o
   1   7  19        3.30        2.13     1.30 <
   2   7  19       16.28       16.05     0.36 o
   3   7  19        1.79        0.13     2.07 <
   4   7  19        9.70       10.11     0.44 o
   5   7  19        6.53        5.55     0.59 o
   6   7  19       33.60       31.40     0.43 o
   0   8  19       13.45       14.32     0.55 o
   1   8  19       13.28       13.27     0.41 o
   2   8  19       16.31       15.77     0.38 o
   3   8  19       27.30       27.75     0.40 o
   4   8  19       19.32       19.02     0.36 o
   5   8  19       30.89       30.85     0.42 o
   6   8  19       12.34       11.62     0.48 o
   7   8  19        2.81        4.10     3.08 <
   0   9  19       43.46       44.19     0.68 o
   1   9  19        3.77        4.13     1.12 <
   2   9  19        6.50        5.75     0.68 o
   3   9  19        3.67        0.53     1.12 <
   4   9  19        5.29        4.32     0.94 <
   5   9  19       13.01       13.52     0.75 o
   0  10  19        4.06        4.58     2.34 <
   1  10  19       23.57       22.92     0.49 o
   2  10  19        0.00        3.32    19.69 <
   3  10  19       40.93       40.86     0.73 o
   0   0  20       44.64       44.72     1.37 o
   0   1  20       23.73       23.51     0.67 o
   1   1  20        4.97        3.33     1.79 <
   0   2  20       36.40       35.77     0.69 o
   1   2  20        4.54        1.37     1.18 <
   2   2  20        6.09        2.35     1.55 <
   0   3  20        2.77        2.95     3.10 <
   1   3  20       11.90        9.77     0.60 o
   2   3  20        7.87        6.41     0.75 o
   3   3  20       45.68       46.06     0.77 o
   0   4  20       37.39       37.61     0.72 o
   1   4  20        0.95        1.95     5.48 <
   2   4  20       30.07       29.55     0.50 o
   3   4  20        6.17        6.10     0.78 o
   4   4  20       36.32       38.04     0.56 o
   0   5  20       21.00       21.79     0.56 o
   1   5  20        7.06        7.48     0.79 o
   2   5  20       18.52       19.66     0.43 o
   3   5  20        7.84        6.71     0.59 o
   4   5  20        1.55        0.38     2.32 <
   5   5  20        0.00        0.61    15.81 <
   0   6  20        7.22        4.80     0.98 o
   1   6  20       12.77       13.88     0.48 o
   2   6  20       13.37       13.18     0.46 o
   3   6  20        8.62        8.12     0.51 o
   4   6  20       12.66       12.31     0.38 o
   5   6  20       11.40       11.75     0.46 o
   6   6  20       20.46       21.69     0.75 o
   0   7  20        8.02        6.95     0.92 o
   1   7  20        5.01        3.08     0.95 <
   2   7  20        2.88        2.87     1.60 <
   3   7  20       13.38       13.51     0.43 o
   4   7  20        0.00        1.23    18.64 <
   5   7  20        3.74        5.53     1.98 <
   0   8  20       69.04       68.46     1.83 o
   1   8  20        1.70        1.95     4.58 <
   2   8  20       15.43       15.42     0.75 o
   3   8  20        0.00        2.61    20.86 <
   0   1  21        9.65        6.95     0.97 o
   0   2  21       20.16       20.10     0.61 o
   1   2  21       12.82       12.87     0.64 o
   0   3  21       43.50       42.66     0.97 o
   1   3  21       26.16       24.36     0.58 o
   2   3  21       45.46       44.15     0.66 o
   0   4  21       17.31       15.81     0.76 o
   1   4  21        7.18        4.89     1.07 o
   2   4  21       13.27       13.71     0.77 o
   3   4  21        2.43        3.87     3.58 <
   0   5  21        6.12        4.33     2.37 <
   1   5  21        2.93        1.60     3.26 <
   2   5  21       29.53       29.52     0.61 o
